# Supplementary material for: A citation analysis and scoping systematic review of the operationalization of the Practical, Robust Implementation and Sustainability Model (PRISM)
Source: Implement Sci. 2022 Sep 24;17:62. doi: 10.1186/s13012-022-01234-3 (PMC9509575; doi:10.1186/s13012-022-01234-3)
Supplement: Supplementary file 3 — Additional file 3. [file 13012_2022_1234_MOESM3_ESM.xlsx]

## Sheet: PRISM operationalization scores
	First author	Year	Rating of the quality of operationalization of PRISM domains for planning, dissemination, implementation, evaluation, and sustainment 0-5; 0= Poor and 5= Excellent					Comments on operationalization of PRISM domains for planning, dissemination, implementation, evaluation, and sustainment
Article Number			Planning	Implementation	Evaluation	Dissemination	Sustainment	Planning comments	Dissemination comments	Implementation comments	Evaluation comments	Sustainment comments
1	Ameling JM	2014	2	N/A	N/A	N/A	N/A	PRISM is used for the adaptation of the intervention to be more contextually relevant Hard to align domains with items The manuscript provided a description of PRISM and discussed stakeholder engagement and external factors that influence sustained effectiveness of the interventions. Did not explicitly define each domain and had to imply what domains were addressed.
3	Ayele RA	2017	4	4	4	N/A	N/A	Study provided details about the program that was specific to the implementation phase assessed, the problem assessed, the setting, the population, the implementation strategies used, and how results would help inform implementation.		Study provided details about the program that was specific to the implementation phase assessed, the problem assessed, the setting, the population, the implementation strategies used, and how results would help inform implementation.	Study provided details specific to evaluation, the problem assessed, the setting, the population, the implementation strategies used, and how results would help inform implementation.
5	Ekawati FM	2019	2	N/A	2	N/A	N/A	PRISM was used to identify groups to be included in the exploratory phase of the study and domains are aligned with interview/focus group questions (alignment is not always clear or specific here. While results are not reported along the PRISM domains, PRISM domains are used to organize discussion points in the paper. Authors used PRISM to guide focus group questions. However, I am not sure how w…			PRISM was used to identify groups to be included in the exploratory phase of the study and domains are aligned with interview/focus group questions (alignment is not always clear or specific here - minus 2 point). While results are not reported along the PRISM domains (minus 1 point), PRISM domains are used to organize discussion points in the paper.
6	Esses SA	2019	N/A	N/A	4	N/A	N/A				PRISM domains are included in surveys and clearly aligned. Information is collected from both caregivers and nurses. No organizational level measurement included. No qualitative assessment is included. The authors operationalized PRISM well and provided table 5 for the domain assessments. However, did not explicitly list how domains were assessed.
10	Gopalan G	2016	4	N/A	3	N/A	N/A	Thorough evaluations of organization, delivery agents, and caregivers to evaluate and modify intervention via task shifting. The PRISM domains (subset) were used to inform data collection instruments, analysis (a priori codes) and presentation of findings. No great detail is provided on specific questions for each domain or sub-domains in the papers.			This phase is only described in the protocol paper and is rated based on the proposed use of PRISM. Mixed methods evaluation approach is proposed to assess feasibility and acceptability of the proposed intervention with multiple stakeholders in mind. It is then aligned with PRISM domains (see table 3 in Gopalan 2016 protocol). Not all alignments of study constructs and PRISM domains made sense to…
11	Henderson V	2020	N/A	3	3	N/A	N/A			Some alignment with PRISM and RE-AIM but not consistent and not detailed. Provided figure 1 to show how PRISM was used for implementation as well as table 1. Authors provided a good description of the PRISM domains for implementation and provided examples. Did not explicitly list domains or how they were measured.	The authors provided a detailed description of PRISM domains that impact reach and effectiveness of the program and assessed the different PRISM domains in their outcome measures. Did not explicitly list domains or how they were measured.
12	Leonard C	2019	4	4	4	N/A	N/A	Study provided details about the program that was specific to the implementation phase assessed, the problem assessed, the setting, the population, the implementation strategies used, and how results would help inform implementation.		Table 1 in protocol paper outlines how PRISM domains are used to understand context for implementation.	Study provided details about the program that was specific to evaluation, the problem assessed, the setting, the population, the implementation strategies used, and how results would help inform implementation.
15	Liles EG	2015	N/A	N/A	4	N/A	N/A				3 PRISM cited as guiding intervention, but only details provided in qualitative assessment post intervention. They provide a comprehensive table in the paper (table 5) that reports on facilitators and barriers to program implementation by PRISM domain. The authors provided a table that captured the different domains and examples from their stakeholder interviews. They did not operational the them…
18	Paniagua-Avila A	2020	N/A	N/A	1	N/A	1				Effectiveness plan is strong, but it is not tied to PRISM/RE-AIM explicitly outside of Table 2. Only two sentences stating that RE-AIM/PRISM will be used to guide the evaluation of the implementation at the patient, provider, and health system levels. They will evaluate acceptability, adoption, feasibility, fidelity, adaptation, reach, sustainability, and cost effectiveness. Nothing else is provi…	No details on how PRISM/RE-AIM are being applied beyond connection in Table 2.
19	Pittman J O E	2020	N/A	3	2	N/A	3			Fairly detailed discussion of how program would be implemented broken down by domains but lacked measurement of implementation outcomes. Only portions of the model were used to inform implementation efforts.	Program effectiveness assessed well, but no clear/objective measurement for other components (like organizational adoption)	collaboration, adaptability reach and effectiveness implied to be the reason for successful sustainment, but it was not clearly measured
20	Satre DD	2019	N/A	3	3	N/A	N/A			Domains not linked exactly according to model's definitions and design. Quant and qual analysis of staff, EBP attitudes, costs, barriers and facilitators listed. Only parts of the framework are used and the constructs that are used are not clearly defined in terms of how they are operationalized in the study.	Quanttitative and qualitative analysis of staff and patients, costs, barriers and facilitators, and study effectiveness listed.
21	Schneider JL	2016	2	N/A	N/A	N/A	N/A	Study includes full model but only examines organizational level. Also very unclear where implementation domains are in the study despite specifically indicating use. Only part of the model was used to inform this preliminary work.
22	Scholin	2019	N/A	N/A	3	N/A	N/A				They provided a nice summary table (Table 2) of the findings organized by recipients, program (intervention), implementation infrastructure and sustainability, and external environment.
23	Shields N	2020	3	2	3	3	1	Provided a narrative for how the research team will use prism domains to plan and develop strategies to implement FitSkills at new sites. Did not provide specifics on how they would accomplish this or data to collect this information.	This is a protocol paper. PRISM is mentioned at the end of the paper in the dissemination section. One paragraph is used to outline how they will use PRISM to guide the implementation and dissemination of the study.	This is a protocol paper. PRISM is mentioned at the end of the paper in the dissemination section. One paragraph is used to outline how they will use PRISM to guide the implementation and dissemination of the study.	Provided a narrative for how the research team will use prism domains to monitor results and provide feedback. Did not provide specifics on how they would accomplish this or data to collect this information.	Did not provide specifics on how they would accomplish this or data to collect this information. Only mentioned a business plan for organizations making a plan for sustainability.
24	Ssewamala FM	2018	2	N/A	N/A	N/A	N/A	Authors provided a definition of PRISM domains but did not explicitly list what and how they would measure them.
26	Sullivan J L	2018	N/A	N/A	4	N/A	N/A				Very comprehensive use and desxcription of use of PRISM for qualitative evaluation of the program. No quantitative assessment of domains provided. Did not include patient perspective. Did not include RE-AIM constructs although some aspects of RE-AIM are addressed under PRISM domains (e.g., reach, implementation)
27	Woodbridge MW	2014	N/A	3	5	N/A	4			They adapted the PRISM figure to indicate which components of the study fit in each domain of the framework. They clearly articulated throughout the article how the framework was integrated and used to guide the work they described.	They adapted the PRISM figure to indicate which components of the study fit in each domain of the framework. They clearly articulated throughout the article how the framework was integrated and used to guide the work they described.	They adapted the PRISM figure to indicate which components of the study fit in each domain of the framework. They clearly articulated throughout the article how the framework was integrated and used to guide the work they described.
28	Yakovchenko V	2019	N/A	2	3	N/A	N/A			Domains identified but subdomains were not. Application of domains not clearly aligned with original model.	Domains identified but subdomains were not. Application of domains not clearly aligned with original model. PRISM domains were used to guide the quantitative data collection and measures used. The qualitative telephone interview guides were also informed by the PRISM domains. However, external environment was listed as a domain but was not really explored.
29	Zhang R	2020	N/A	N/A	2	N/A	N/A				Domains identified, but application and interpretation did not align with original model. Subdomains not clearly identified and/or categorized differently than original model Only used to guide the qualitative portion of the study. Most of the domains mentioned were just that - mentioned but not fully developed or explored.
30	Gopalan G	2014	N/A	3	3	N/A	N/A			Study incorporated multiple components of PRISM to evaluate implementation. However, specifics about how the actual implementation was connected to the model were lacking. Certain sub-domains of PRISM (and its adapted form) are used to inform strategies for initial implementation and plans for future implementation. Not comprehensive and challenging to follow exactly but has a fair amount of desc…	Loosely follows PRISM domains that have been re-organized and operationalized somewhat differently from traditional definitions. Also uses other literature to identify survey information from Fixsen et al. Figure helps with some alignment
31	Stephens TN	2014	N/A	3	4	N/A	N/A			Assessed barriers of implementation and clinical performance of implementation. Not a very clearly defined implementation plan/process. Describes activities used through the Learning Collaborative and organizes these by PRISM elements	Comprehensive qualitative assessment of PRISM domains using multiple perspectives and data sources and explicitly outlining the research questions and the PRISM domains. Codes from the data are organized by the PRISM domains.
34	Knudsen HK	2020	2	N/A	2	N/A	N/A	The manuscript operationalized PRISM and provided a figure. They captured key domains that would impact implementation and adaptations to the CTH intervention. Not sure how they actually did this or what the results were.			The manuscript operationalized PRISM and provided a figure. They captured key domains that would impact implementation and adaptations to the CTH intervention. Not sure how they actually did this or what the results were.
35	Linke SE	2020	3	N/A	N/A	N/A	N/A	Only a few domains from PRISM were assessed during the pre-implementation interviews and focus groups.
	Average rating		2.8	3	3.10526	3	2.25
	N/A - Did nto address this
